# Supplementary material for: Assessment of Eating Behavior and Genetic Risk Factors for Metabolic Syndrome
Source: J Clin Med. 2026 Jan 16;15(2):739. doi: 10.3390/jcm15020739 (PMC12842093; doi:10.3390/jcm15020739)
Supplement: Supplementary file 1 [file jcm-15-00739-s001.zip]

Archive with 1 entries (1 files):
- jcm-4080751-supplementary.pdf
